# Supplementary material for: The Evolution of Cystic Echinococcosis in Humans and Ruminants in Portugal—A One Health Approach
Source: Vet Sci. 2023 Sep 21;10(9):584. doi: 10.3390/vetsci10090584 (PMC10537248; doi:10.3390/vetsci10090584)
Supplement: Supplementary file 1 [file vetsci-10-00584-s001.zip]

Archive with 1 entries (1 files):
- vetsci-2558546-supp.pdf
